# Supplementary material for: Anomalous structural dynamics of minimally frustrated residues in cardiac troponin C triggers hypertrophic cardiomyopathy
Source: Chem Sci. 2021 Apr 29;12(21):7308–23. doi: 10.1039/d1sc01886h (PMC8171346; doi:10.1039/d1sc01886h)
Supplement: SC-012-D1SC01886H-s001 [file SC-012-D1SC01886H-s001.txt]

File Name : suppfig1.pdf

Caption : supplementary figure 1

File Name : suppfig2.pdf

Caption : supplementary figure 2

File Name : suppfig3.pdf

Caption : supplementary figure 3

File Name : suppfig4.pdf

Caption : supplementary figure 4

File Name : suppfig5.pdf

Caption : supplementary figure 5

File Name : suppfig6.pdf

Caption : supplementary figure 6

File Name : suppfig7.pdf

Caption : supplementary figure 7

File Name : suppfig8.pdf

Caption : supplementary figure 8

File Name : suppfig9.pdf

Caption : supplementary figure 9

File Name : suppfig10.pdf

Caption : supplementary figure 10

File Name : suppfig11.pdf

Caption : supplementary figure 11

File Name : supptable1.pdf

Caption : supplementary table 1

File Name : supptable2and3.pdf

Caption : supplementary table 2 and 3
